# Supplementary material for: The Antidepressant-like Activity, Effects on Recognition Memory Deficits, Bioavailability, and Safety after Chronic Administration of New Dual-Acting Small Compounds Targeting Neuropsychiatric Symptoms in Dementia
Source: Int J Mol Sci. 2022 Sep 28;23(19):11452. doi: 10.3390/ijms231911452 (PMC9569954; doi:10.3390/ijms231911452)
Supplement: Supplementary file 1 [file ijms-23-11452-s001.zip]

Archive with 1 entries (1 files):
- ijms-1917162-supplementary.pdf
